# Supplementary material for: Transcriptomic Analysis Corroborates the New Radial Model of the Mouse Pallial Amygdala
Source: Biomolecules. 2025 Aug 13;15(8):1160. doi: 10.3390/biom15081160 (PMC12384562; doi:10.3390/biom15081160)
Supplement: Supplementary file 1 [file biomolecules-15-01160-s001.zip]

Archive with 2 entries (1 files):
- biomolecules-3750064-supplementary/
- biomolecules-3750064-supplementary/Supplementary material Fernandez et al. 2025 (2) (1).pdf
